# Supplementary material for: The heat shock factor gene family in Salix suchowensis: a genome-wide survey and expression profiling during development and abiotic stresses
Source: Front Plant Sci. 2015 Sep 16;6:748. doi: 10.3389/fpls.2015.00748 (PMC4584977; doi:10.3389/fpls.2015.00748)
Supplement: Table S2 — Primer sequences used in experiments. [file Table2.XLSX]

## Sheet: Sheet1
	Forward primers	Reverse primers
SsuHsf-A1a	5' CTGCAGCTTTTGGGATTTCC 3'	5' GGGATATCGGAAATATTTTCTGGT 3'
SsuHsf-A1b	5' GAAACCCTAAGCTTCCAGGC 3'	5' TCGGTGTAAGAAGCTCCATTTGT 3'
SsuHsf-A1c	5' GGTCCCAGTAGCTTCAGGGAT 3'	5' GGCTTTTGAGAAACATCGGGT 3'
SsuHsf-A2	5' GAAGACCCATCAACGGATACAG 3'	5' TGATGGTCTTCAATAGATGCTTCTG 3'
SsuHsf-A3	5' CTGGATTGGAAAGTGAGGTAGAA 3'	5' GCTTGAGACGGGCTAAGAATG 3'
SsuHsf-A4a	5' TACAACAAACAGAATGCAGACAGC 3'	5' AGCTTGGGAAGTCGCCACT 3'
SsuHsf-A4b	5' TCCATGCAGAATCATGGGATT 3'	5' CCACGAAGGACATCAACTGC 3'
SsuHsf-A4c	5' TTGCAACATATGGAAAAGAGACAAG 3'	5' AAACAGGATTACCATCCGCAC 3'
SsuHsf-A5	5' CCTACTTTTGTTGAGCACCTTGC 3'	5' ACAGCTGGTGACAATTCCAGTCT 3'
SsuHsf-A6a	5' GACATGGTACTGAAGGGGTAACAG 3'	5' CCAGAAAGCCTCGTCAAAGTTC 3'
SsuHsf-A6b	5' TTGACGTTCCAGAATTTCACAAC 3'	5' TACATCTTCCTTATCTTCACCTTCG 3'
SsuHsf-A7a	5' CCTATTGATCAAGGATTTAGAGGTG 3'	5' TTCCGGTGTCTCTACCTCTTCC 3'
SsuHsf-A7b	5' CGTTGACCAAAGACCTGGTAGA 3'	5' CTTTCTGGTGACCCTATCTCTCCT 3'
SsuHsf-A8a	5' GGTTGCAGATGATGCTGAAACA 3'	5' CCAAATTTTCATCCATTAGCAGC 3'
SsuHsf-A8b	5' AGGGTACAGATGATGTCGATCTG 3'	5' ACAAACGAGGCATGATTTTCAG 3'
SsuHsf-A9	5' CGCAAACTCAACTGAGTGCTG 3'	5' TTGGTTGGTATCCACGGCAT 3'
SsuHsf-B1	5' CAAGTCGCCGATTTATCGATC 3'	5' CATCATGATCATCATCATCACTCG 3'
SsuHsf-B2a	5' GGAGTTGACGGAGATGAAGAGTC 3'	5' ATCCTCCACATCCCCACTTACTT 3'
SsuHsf-B2b	5' CGAGTTGACCCAGTTGAGAGGT 3'	5' TCTATCCTCACGCGCTTGAAT 3'
SsuHsf-B3	5' CCGAGTTTGCTCGTGATCTCT 3'	5' GGTGCAATTGGTTGTTGCTTG 3'
SsuHsf-B4a	5' AGCTGAAATGGAGGTGGAGATC 3'	5' TGGCATTGCCACTCATCGTA 3'
SsuHsf-B4b	5' CTAGGGATCTCCTCCCGAATTAC 3'	5' AGGATCAATCCAACCAGCACA 3'
SsuHsf-B4c	5' GTACCTGACAGATGGGAGTTTGC 3'	5' GCACCAGTTGTTGTTGGCTTG 3'
SsuHsf-B4d	5' GCTAGGGATCTTCTTCCCAATTAT 3'	5' AGGATCGATCCAGCTAAAGCC 3'
SsuHsf-B5a	5' TCGTTTCTTGGAATGCCGAG 3'	5' CATTTGATGAAAAGGGCAAGC 3'
SsuHsf-B5b	5' AAGCAGGAGCTCTTCAAGCAG 3'	5' GTGCTTGAAGAATCGAGGCAG 3'
SsuHsf-C1	5' TCGTCAACCCTTTAGATTTCTCC 3'	5' TGACCCTTTATTTGGACCATGC 3'
SsuActin	5' CAAAAGGATGCGTACGTTGGT 3'	5' CTGTAAGGAGAACCGGGTGC 3'
