# Supplementary material for: The heat shock factor gene family in Salix suchowensis: a genome-wide survey and expression profiling during development and abiotic stresses
Source: Front Plant Sci. 2015 Sep 16;6:748. doi: 10.3389/fpls.2015.00748 (PMC4584977; doi:10.3389/fpls.2015.00748)
Supplement: Table S3 — Details of the expression data in Figure 8. The expression data correspond to log2 transformed values compared with control (0h). Data represent the average of three independent experiments ± SE. [file Table3.XLSX]

## Sheet: Sheet1
	Heat_1h	Heat_6h	Heat_24h		Drought_1h	Drought_6h	Drought_24h		Salt_1h	Salt_6h	Salt_24h		ABA_1h	ABA_6h	ABA_24h
SsuHsf-A1a	0.98 ± 0.054	1.20 ± 0.074	1.12 ± 0.132		1.17 ± 0.052	1.48 ± 0.131	0.79 ± 0.058		-0.10 ± 0.003	0.26 ± 0.027	-0.27 ± 0.016		-0.17 ± 0.017	-0.58 ± 0.060	-0.12 ± 0.008
SsuHsf-A1b	0.31 ± 0.008	0.14 ± 0.014	0.63 ± 0.008		0.88 ± 0.061	1.30 ± 0.145	0.77 ± 0.069		-0.02 ± 0.003	0.58 ± 0.005	0.30 ± 0.028		-0.53 ± 0.019	-0.98 ± 0.074	0.03 ± 0.002
SsuHsf-A1c	0.92 ± 0.050	1.35 ± 0.081	1.45 ± 0.060		0.83 ± 0.024	1.19 ± 0.044	0.62 ± 0.043		0.31 ± 0.030	0.86 ± 0.071	0.76 ± 0.028		-0.85 ± 0.035	-0.57 ± 0.055	0.18 ± 0.005
SsuHsf-A2	3.74 ± 0.387	3.00 ± 0.339	2.17 ± 0.250		1.22 ± 0.090	1.97 ± 0.065	0.86 ± 0.063		0.31 ± 0.022	0.96 ± 0.041	0.91 ± 0.020		-0.08 ± 0.009	-0.68 ± 0.020	0.64 ± 0.024
SsuHsf-A3	2.68 ± 0.021	1.86 ± 0.030	2.23 ± 0.224		1.99 ± 0.010	1.54 ± 0.076	1.04 ± 0.043		0.70 ± 0.061	0.83 ± 0.097	0.63 ± 0.021		0.66 ± 0.035	0.42 ± 0.003	0.82 ± 0.043
SsuHsf-A4a	1.18 ± 0.111	1.39 ± 0.036	2.04 ± 0.071		0.94 ± 0.099	1.73 ± 0.205	1.48 ± 0.075		0.25 ± 0.010	1.28 ± 0.094	0.87 ± 0.064		-0.44 ± 0.047	-0.10 ± 0.008	0.86 ± 0.022
SsuHsf-A4b	1.52 ± 0.040	0.88 ± 0.037	1.58 ± 0.171		0.07 ± 0.003	0.91 ± 0.052	-0.04 ± 0.003		0.22 ± 0.024	1.94 ± 0.052	1.57 ± 0.150		0.15 ± 0.016	0.15 ± 0.016	0.58 ± 0.058
SsuHsf-A4c	0.25 ± 0.003	0.40 ± 0.029	1.15 ± 0.091		0.49 ± 0.000	0.72 ± 0.023	0.04 ± 0.002		-0.10 ± 0.002	0.65 ± 0.035	0.68 ± 0.062		-0.72 ± 0.047	-0.57 ± 0.043	-0.24 ± 0.028
SsuHsf-A5	1.56 ± 0.139	1.03 ± 0.049	0.70 ± 0.005		2.04 ± 0.163	2.86 ± 0.118	1.97 ± 0.194		0.48 ± 0.013	1.66 ± 0.133	1.01 ± 0.072		-0.50 ± 0.053	-0.08 ± 0.000	1.03 ± 0.073
SsuHsf-A6a	2.72 ± 0.285	-0.41 ± 0.015	-0.70 ± 0.058		3.63 ± 0.325	4.25 ± 0.161	3.70 ± 0.415		2.07 ± 0.223	3.58 ± 0.291	2.53 ± 0.136		1.15 ± 0.075	0.71 ± 0.053	2.37 ± 0.128
SsuHsf-A6b	4.42 ± 0.127	0.89 ± 0.097	3.09 ± 0.239		0.31 ± 0.010	1.94 ± 0.128	1.29 ± 0.046		0.00 ± 0.075	0.00 ± 0.077	0.00 ± 0.085		0.00 ± 0.050	0.00 ± 0.052	0.00 ± 0.096
SsuHsf-A7a	3.77 ± 0.341	2.82 ± 0.115	1.94 ± 0.004		1.15 ± 0.015	3.24 ± 0.054	1.02 ± 0.015		-0.86 ± 0.007	0.86 ± 0.066	0.66 ± 0.027		-0.42 ± 0.016	-0.02 ± 0.006	0.09 ± 0.005
SsuHsf-A7b	3.94 ± 0.176	-0.17 ± 0.012	0.96 ± 0.019		0.00 ± 0.128	0.00 ± 0.026	0.00 ± 0.042		0.00 ± 0.109	0.00 ± 0.078	0.00 ± 0.033		0.00 ± 0.038	0.00 ± 0.000	0.00 ± 0.060
SsuHsf-A8a	0.17 ± 0.015	0.06 ± 0.007	0.36 ± 0.032		0.95 ± 0.112	0.75 ± 0.008	0.30 ± 0.005		-0.33 ± 0.034	0.14 ± 0.006	-0.12 ± 0.007		-0.11 ± 0.012	-0.44 ± 0.033	0.23 ± 0.001
SsuHsf-A8b	0.63 ± 0.026	0.46 ± 0.036	0.87 ± 0.055		0.80 ± 0.091	1.70 ± 0.094	0.66 ± 0.036		0.00 ± 0.001	0.55 ± 0.026	0.30 ± 0.020		-0.48 ± 0.034	-0.46 ± 0.043	-0.05 ± 0.003
SsuHsf-A9	1.62 ± 0.076	1.51 ± 0.100	0.78 ± 0.012		1.06 ± 0.007	2.65 ± 0.024	2.04 ± 0.033		0.00 ± 0.099	0.00 ± 0.142	0.00 ± 0.063		1.68 ± 0.016	-0.03 ± 0.000	-0.77 ± 0.046
SsuHsf-B1	3.49 ± 0.051	2.43 ± 0.054	2.11 ± 0.206		1.41 ± 0.098	3.11 ± 0.193	1.51 ± 0.147		-0.19 ± 0.001	1.69 ± 0.067	1.57 ± 0.134		-0.07 ± 0.004	0.54 ± 0.062	1.58 ± 0.094
SsuHsf-B2a	2.31 ± 0.260	1.81 ± 0.165	1.94 ± 0.030		0.76 ± 0.030	2.57 ± 0.115	0.73 ± 0.062		-0.92 ± 0.001	1.23 ± 0.029	1.26 ± 0.073		-0.14 ± 0.000	-0.1 ± 0.014	0.21 ± 0.022
SsuHsf-B2b	1.78 ± 0.207	1.36 ± 0.102	1.09 ± 0.011		1.25 ± 0.098	1.66 ± 0.064	0.90 ± 0.031		0.51 ± 0.001	0.85 ± 0.092	0.67 ± 0.044		0.00 ± 0.003	0.17 ± 0.015	0.57 ± 0.062
SsuHsf-B3	2.26 ± 0.051	2.16 ± 0.193	0.93 ± 0.004		1.53 ± 0.040	2.02 ± 0.185	0.53 ± 0.014		0.35 ± 0.036	0.51 ± 0.027	0.77 ± 0.054		1.27 ± 0.111	0.81 ± 0.046	1.64 ± 0.076
SsuHsf-B4a	2.59 ± 0.001	1.99 ± 0.144	2.21 ± 0.208		1.28 ± 0.035	2.42 ± 0.206	1.12 ± 0.012		2.07 ± 0.215	2.93 ± 0.184	1.87 ± 0.174		0.15 ± 0.009	-0.19 ± 0.014	0.96 ± 0.092
SsuHsf-B4b	0.00 ± 0.002	0.00 ± 0.101	0.00 ± 0.094		0.00 ± 0.100	0.00 ± 0.058	0.00 ± 0.134		0.00 ± 0.096	0.00 ± 0.090	0.00 ± 0.095		0.00 ± 0.091	0.00 ± 0.033	0.00 ± 0.018
SsuHsf-B4c	2.34 ± 0.124	1.90 ± 0.207	1.11 ± 0.055		1.03 ± 0.070	-0.67 ± 0.036	-0.23 ± 0.015		0.35 ± 0.031	-0.37 ± 0.009	0.46 ± 0.029		1.28 ± 0.090	0.65 ± 0.008	1.29 ± 0.116
SsuHsf-B4d	1.09 ± 0.072	1.18 ± 0.101	0.91 ± 0.027		0.31 ± 0.036	-0.30 ± 0.013	-0.01 ± 0.001		-0.06 ± 0.004	-0.41 ± 0.015	-0.33 ± 0.023		0.30 ± 0.010	0.03 ± 0.001	0.64 ± 0.007
SsuHsf-B5a	0.00 ± 0.041	0.00 ± 0.148	0.00 ± 0.012		0.00 ± 0.049	0.00 ± 0.064	0.00 ± 0.023		0.00 ± 0.008	0.00 ± 0.133	0.00 ± 0.106		0.00 ± 0.029	0.00 ± 0.127	0.00 ± 0.089
SsuHsf-B5b	0.91 ± 0.085	0.48 ± 0.037	0.25 ± 0.003		1.08 ± 0.027	1.69 ± 0.061	0.62 ± 0.005		0.91 ± 0.042	1.61 ± 0.004	1.32 ± 0.005		0.45 ± 0.000	0.37 ± 0.024	0.86 ± 0.071
SsuHsf-C1	2.08 ± 0.191	1.84 ± 0.197	1.87 ± 0.204		0.82 ± 0.059	1.11 ± 0.026	0.57 ± 0.042		0.71 ± 0.067	1.12 ± 0.096	0.85 ± 0.009		0.10 ± 0.006	-0.0 ± 0.003	0.24 ± 0.027
